# Supplementary material for: GlPRMT5 inhibits GlPP2C1 via symmetric dimethylation and regulates the biosynthesis of secondary metabolites in Ganoderma lucidum
Source: Commun Biol. 2024 Feb 28;7:241. doi: 10.1038/s42003-024-05942-y (PMC10902306; doi:10.1038/s42003-024-05942-y)
Supplement: Supplementary file 3 — Supplementary Data 1 [file 42003_2024_5942_MOESM3_ESM.xlsx]

## Sheet: Figure 1
			Figure 1a
			Relative expression of GlPRMT5
			WT	CK	PRMT5i-4	PRMT5i-31	PRMT5i-35
			1.05214	1.15899	0.436571	0.304399	0.257645
			1.07828	1.01842	0.473261	0.341446	0.321407
			0.97392	0.969672	0.467688	0.310522	0.271073
			Figure 1c
			GA content (mg/g DW)
			WT	CK	PRMT5i-4	PRMT5i-31	PRMT5i-35
			21.0239	21.9234	30.2039	31.0294	30.9283
			19.9824	18.2834	28.9234	30.2883	31.2932
			20.9982	19.9283	27.9234	29.8235	29.2883

## Sheet: Figure 4
					Figure 4a
					PP2C1 activity (pmol PO4 min-1 μg-1)
					WT	CK	PRMT5i-4	PRMT5i-31	PRMT5i-35
					271.283	275.333	429.656	442.784	460.435
					247.984	241.333	412.547	450.435	424.543
					279.092	282	421.566	415.333	429.657
					Figure 4b
					PP2C1 activity (pmol PO4 min-1 μg-1)
					WT	CK	PRMT5i-4	PRMT5i-31	PRMT5i-35	PP2C1i-1	PP2C1i-3	PP2C1i-14	PRMT5i-PP2C1i-6	PRMT5i-PP2C1i-21	PRMT5i-PP2C1i-27
					202	207	357	356.002	369.034	41.4395	45.8395	49.3945	198.234	199.034	209.034
					231	223	352	379.203	342.934	54.2345	41.2324	55.9345	231.43	203.394	193.984
					221	229	331	347.935	364.046	45.3435	58.6667	62.3845	203.435	222.328	192.923

## Sheet: Figure 6
						Figure 6f
						Relative activity of PP2C1 (100%)
						PP2C1	PRMT5+PP2C1	PRMT5+PP2C1 R99K	PRMT5+PP2C1 R493K	PRMT5+PP2C1 R99/493K
						0.964659	0.300583	0.771024	0.600333	1.01915
						1.01285	0.405234	0.705789	0.603489	1.04758
						1.02811	0.4375	0.732813	0.426562	1.05156

## Sheet: Figure 8
		Figure 8a						Figure 8b
		GA content (mg/g DW)						GA content (mg/g DW)
		WT	CK	PP2C1i-1	PP2C1i-3	PP2C1i-14		WT	CK	PRMT5i-4	PRMT5i-31	PRMT5i-35	PP2C1i-1	PP2C1i-3	PP2C1i-14	PRMT5i-PP2C1i-6	PRMT5i-PP2C1i-21	PRMT5i-PP2C1i-27
		18.9283	19.9982	14.1112	13.6577	14.0923		21.8923	20.9843	29.4732	28.9984	31.9283	12.9349	13.8374	14.2834	20.2321	18.992	21.2834
		21.3827	18.7783	15.0382	14.5465	15.2938		20.9294	19.8832	28.0983	32.7343	30.2224	12.4233	12.8943	13.0929	19.0283	19.2385	17.9932
		19.0293	19.8934	14.0765	14.6543	15.8932		18.9245	21.9234	30.1132	29.9212	29.0834	13.8735	11.9349	14.9284	21.2834	22.2938	18.2123
		Figure 8c
		Relative expression of hmgr
		WT	CK	PP2C1i-1	PP2C1i-3	PP2C1i-14
		1.08343	1.06123	0.90283	0.89237	0.92832
		1.00023	0.98273	0.89743	0.88924	0.90283
		0.96232	0.99284	0.92834	0.91234	0.87234
		Figure 8d
		Relative expression of osc
		WT	CK	PP2C1i-1	PP2C1i-3	PP2C1i-14
		0.98793	0.98342	0.900345	0.90237	0.93093
		0.99852	0.998234	0.913454	0.86234	0.87233
		1.12034	1.10324	0.85934	0.86342	0.88934
		Figure 8e
		Relative expression of sqs
		WT	CK	PP2C1i-1	PP2C1i-3	PP2C1i-14
		0.97928	0.96934	0.23943	0.28239	0.35934
		0.98234	0.98342	0.26394	0.24834	0.29383
		1.0234	1.08384	0.20943	0.23942	0.28234

## Sheet: Supplementary Figure 1
			Supplementary Figure 1a
			Relative expression of GlPP2C1
			WT	CK	PP2C1i-1	PP2C1i-3	PP2C1i-14
			1.13245	1.12412	0.343265	0.299374	0.399437
			1.01243	0.981843	0.368547	0.259329	0.361241
			0.968792	0.973967	0.331233	0.329643	0.373276
			Supplementary Figure 1d
		Relative expression levels
			WT			CK			PRMT5i-PP2C1i-6			PRMT5i-PP2C1i-21			PRMT5i-PP2C1i-27
		PP2C1	0.986459	1.11093	0.961896	1.06784	1.09794	0.983289	0.223288	0.259328	0.202786	0.351923	0.398348	0.278235	0.419327	0.398738	0.362837
		PRMT5	0.989327	0.998234	1.02398	0.993827	1.09284	0.978348	0.210187	0.231785	0.200454	0.406114	0.298064	0.313779	0.319387	0.300485	0.398347

## Sheet: Supplementary Figure 2
				Supplementary Figure 2a
				Free Phosphate (pmol)	0	100	200	500	1000	2000
				Abs OD630	0.163	0.181	0.201	0.395	0.7844	1.328
				Supplementary Figure 2b
				His-PP2C1 (μg)	0	1	2	4	6	8	10
				Abs OD630	0.106	0.326	0.541	0.906	1.284	1.865	2.093
					0.12	0.322	0.469	0.919	1.279	1.984	1.999
					0.112	0.329	0.502	0.878	1.309	1.887	2.077
